# Supplementary material for: Impacts on Human Movement in Australian Cities Related to the COVID-19 Pandemic
Source: Trop Med Infect Dis. 2023 Jul 14;8(7):363. doi: 10.3390/tropicalmed8070363 (PMC10385321; doi:10.3390/tropicalmed8070363)
Supplement: Supplementary file 1 [file tropicalmed-08-00363-s001.zip]

Archive with 1 entries (1 files):
- tropicalmed-2424623-supplementary.pdf
